# Supplementary material for: Preliminary SAR of Novel Pleuromutilin–Polyamine Conjugates
Source: Microorganisms. 2023 Nov 17;11(11):2791. doi: 10.3390/microorganisms11112791 (PMC10673369; doi:10.3390/microorganisms11112791)
Supplement: Supplementary file 1 [file microorganisms-11-02791-s001.zip]

Archive with 2 entries (2 files):
- microorganisms-2610679-supplemetary-Figures.pdf
- microorganisms-2610679-supplemetary-File.pdf
